# Supplementary material for: Siah2 integrates mitogenic and extracellular matrix signals linking neuronal progenitor ciliogenesis with germinal zone occupancy
Source: Nat Commun. 2020 Oct 20;11:5312. doi: 10.1038/s41467-020-19063-7 (PMC7576183; doi:10.1038/s41467-020-19063-7)
Supplement: Supplementary file 7 — Source Data [file 41467_2020_19063_MOESM7_ESM.xlsx]

## Sheet: Fig 1
B) pMek1/2 IF quantification
					Siah2 High mask			Siah2 Low mask
		Mean intensity
		Siah2 High	Siah2 Low
	Siah2	16088.4	6166.89
	pMek1/2	8772.6	5026.8
D)
		RLU				Normalized to GST				Fold change to Atoh Low									GST Control	GST RLU
		E1		E2		E1		E2		E1		E2		Mean		Std dev				E1		E2
	Active	Hi	Lo	Hi	Lo	Hi	Lo	Hi	Lo	Hi	Lo	Hi	Lo	Hi	Lo	Hi	Lo			Hi	Lo	Hi	Lo
	H-Ras	1080	2190	1750	1800	0.0128571	0.023727	0.0216316	0.0206659	0.541879	1	1.04673	1	0.794305	1	0.356985	0		H-Ras	84000	92300	80900	87100
	N-Ras	3070	2450	4050	2370	0.0298058	0.0237864	0.0555556	0.0369735	1.25306	1	1.50258	1	1.37782	1	0.176435	0		N-Ras	103000	103000	72900	64100
	K-Ras	4810	5420	6520	4510	0.046699	0.0526214	0.0894376	0.0703588	0.887454	1	1.27116	1	1.07931	1	0.271324	0		K-Ras	103000	103000	72900	64100
		RLU				Normalized to actin				Fold change to Atoh Low									Actin control	Actin RLU
		E1		E2		E1		E2		E1		E2		Mean		Std dev				E1		E2
	Total	Hi	Lo	Hi	Lo	Hi	Lo	Hi	Lo	Hi	Lo	Hi	Lo	Hi	Lo	Hi	Lo			Hi	Lo	Hi	Lo
	H-Ras	2230	1620	1290	1300	3.13202	2.71812	2.34973	2.86344	1.15227	1	0.820597	1	0.986436	1	0.234532	0		H-Ras	712	596	549	454
	N-Ras	5610	2540	4260	1890	2.95263	0.849498	1.80508	0.625828	3.47574	1	2.88432	1	3.18003	1	0.418197	0		N-Ras	1900	2990	2360	3020
	K-Ras	3430	1830	3170	2390	1.80526	0.61204	1.34322	0.791391	2.94958	1	1.69729	1	2.32344	1	0.885504	0		K-Ras	1900	2990	2360	3020
E
	Distribution								Average migration
		Control shRNA		H-Ras shRNA		N-Ras shRNA
		<50um	>50um	<50um	>50um	<50um	>50um			E1	E2	E3	E4	Mean	Std Dev	n
	E1	0.911585	0.0884146	0.8094	0.1906	0.767265	0.232735		Control	25	28.9123	24.0531	25.2268	25.798	2.13747	10046
	E2	0.854056	0.145944	0.788976	0.211024	0.743982	0.256018		H-Ras shRNA	31.9031	34.298	30.9114	36.9785	33.5227	2.70713	8702
	E3	0.924316	0.0756844	0.83416	0.16584	0.783085	0.216915		N-Ras shRNA	35.75	39.2225	34.3025	33.4084	35.6708	2.55677	9438
	E4	0.912583	0.0874167	0.788294	0.211706
	Mean	0.900635	0.099365	0.805208	0.194792	0.764777	0.235223			F-test	T-Test
	Std Dev	0.0315862	0.0315862	0.0216438	0.0216438	0.0196696	0.0196696		Ctrl vs Hras KD	0.707324	0.0020983
									Ctrl vs Nras KD	0.77553	0.000515078
F	Distribution								Average migration
		Control		RasV12						E1	E2	E3	Mean	Std Dev	n
		<50um	>50um	<50um	>50um				Control	85.3341	86.9932	85.1854	85.8376	1.00358	12531
	E1	0.393604	0.606396	0.687014	0.312986				RasV12	42.5482	47.7655	54.6106	48.3081	6.04949	9344
	E2	0.406459	0.593541	0.620006	0.379994
	E3	0.344563	0.655437	0.541539	0.458461					F-test	T-Test
	Mean	0.381542	0.618458	0.616186	0.383814				Ctrl vs RasV12	0.053568	0.000224135
	Std Dev	0.0326634	0.0326634	0.0728122	0.0728122
G	Distribution										Average migration
		Control		Ras-PI3K		Ras-Raf		Ras-Ral				E1	E2	E3	E4	Mean	Std Dev	n
		<50um	>50um	<50um	>50um	<50um	>50um	<50um	>50um		Control	76.025	71.1888	95.4576		80.8905	12.8452	10389
	E1	0.42644	0.57356	0.488439	0.511561	0.672117	0.327883	0.52793	0.47207		Ras-PI3K	58.5131	63.3838	63.9709	71.5654	64.3583	5.3916	9544
	E2	0.431011	0.568989	0.480813	0.519187	0.793427	0.206573	0.450921	0.549079		Ras-Raf	42.9449	34.3844	35.3904	50.4482	40.792	7.4858	6784
	E3	0.324656	0.675344	0.467286	0.532714	0.784008	0.215992	0.521257	0.478743		Ras-Ral	59.1695	66.7643	55.8891	66.995	62.2045	5.56285	6890
	E4			0.434688	0.565312	0.576106	0.423894	0.473298	0.526702
	Mean	0.394036	0.605964	0.478846	0.521154	0.749851	0.250149	0.500036	0.499964			F-test	T-Test
	Std Dev	0.0601283	0.0601283	0.010713	0.010713	0.0674838	0.0674838	0.0426653	0.0426653		Ctrl vs PI3K	0.191135	0.0319909
											Ctrl vs Raf	0.392139	0.00164932
											Ctrl vs Ral	0.205755	0.0224293
H	Distribution										Average migration
		Control		Ras-Raf		Ras-Raf+Siah2dRING						E1	E2	E3	Mean	Std Dev	n
		<50um	>50um	<50um	>50um	<50um	>50um				Control	72.1533	73.313	65.2567	70.241	4.35532	5663
	E1	0.419297	0.580703	0.632253	0.367747	0.480467	0.519533				Ras-Raf	46.2539	35.7414	39.889	40.6281	5.29509	5563
	E2	0.461993	0.538007	0.757441	0.242559	0.493986	0.506014				Ras-Raf +Siah2 dRING	61.5105	62.6587	53.2901	59.1531	5.10984	5949
	E3	0.536842	0.463158	0.704268	0.295732	0.556584	0.443416
	Mean	0.472711	0.527289	0.697987	0.302013	0.510346	0.489654					F-test	T-Test
	Std Dev	0.059501	0.059501	0.0628303	0.0628303	0.0406103	0.0406103				RasRaf vs Siah2dR	0.964404	0.0060292

## Sheet: Fig 2
A)	Data URL: https://pecan.stjude.cloud/proteinpaint/SIAH2
C)
	%Siah2 positive
									F-test	T-test
		E1	E2	E3	Mean	SD		Shh- vs Shh+ (24h)	0.184926	0.366763
	Shh-	37.4212	36.8971	31.7095	35.3426	3.15725		Shh- vs Shh+ (48h)	0.115418	0.00789368
	Shh+	41.4881	44.8316	26.2739	37.5312	9.8914
	Shh-	11.6751	15.2262	15.2455	14.0489	2.05579
	Shh+	47.0548	30.441	38.8484	38.7814	8.3071
	quantification based on 6 confocal images taken at different areas in each experiment
D)		Mean intensity							F-test	T-test
	Condition	E1	E2	E3	Mean	SD		LacZ vs SmoM2	0.33947	0.0138241
	LacZ	0.261646	0.170113	0.191909	0.207889	0.0478135		LacZ vs hGli2dN	0.132721	0.00712
	SmoM2	0.334122	0.425089	0.544959	0.434724	0.105748		LacZ vs Gli1	0.799128	0.000459868
	hGli2dN	0.799009	0.706687	0.452683	0.652793	0.179343
	Gli1	0.476375	0.543068	0.544765	0.521403	0.0390041
	quantification based on 6 confocal images taken at different areas in each experiment
E)			%Siah2+							F-test	T-test
			E1	E2	E3	Mean	SD		Ctrl vs IFT88KD (ShhN+)	0.754023	0.0199498
	ShhN-	Ctrl	13.4439	18.3369	8.34699	13.3759	4.9953
		IFT88KD	17.1207	12.4485	10.5151	13.3614	3.39611
	ShhN+	Ctrl	44.7529	36.4793	39.1448	40.1257	4.22308
		IFT88KD	33.4772	28.5157	22.6329	28.2086	5.42866
	quantification based on 6 confocal images taken at different areas in each experiment

## Sheet: Fig 3
B)
		%Siah2 positive
		E1	E2	E3	Mean	SD	n			F-test	T-test
	Cre inactive	2.3402	3.59057	7.65642	4.52906	2.77959	31		RasKD vs Cre active	0.521463	0.0128676
	Cre active	14.5369	18.8119	16.4309	16.5932	2.14211	31		ErkKD vs Cre active	0.376962	0.0246689
	Cre inactive+ HN Ras shRNA	4.73064	7.95121	11.9313	8.20439	3.607	31
	Cre inactive+ Erk1/2 shRNA	12.5799	3.82456	9.53594	8.64679	4.44486	28
	n= total number of confocal images analyzed. Each image represents a cerebellar folium
C)	Distribution
		Cre Inactive		Cre Active		Cre Active+HNRas shR		Cre Active+Erk1/2 shR		Cre Active+Siah2 shR		Cre Active+Siah2 dRING
		<50um	>50um	<50um	>50um	<50um	>50um	<50um	>50um	<50um	>50um	<50um	>50um
	E1	0.513744	0.486256	0.368355	0.631645	0.519549	0.480451	0.480487	0.519513	0.609095	0.390905	0.533805	0.466195
	E2	0.44303	0.55697	0.438924	0.561076	0.50553	0.49447	0.619082	0.380918	0.454514	0.545486	0.46875	0.53125
	E3	0.488073	0.511927	0.365164	0.634836	0.53928	0.46072	0.487511	0.512489	0.449818	0.550182	0.515055	0.484945
	E4	0.429021	0.570979	0.388662	0.611338			0.488254	0.511746	0.471827	0.528173
	Mean	0.468467	0.531533	0.390276	0.609724	0.521453	0.478547	0.518834	0.481166	0.496313	0.503687	0.50587	0.49413
	Std Dev	0.0393171	0.0393171	0.0340606	0.0340606	0.0169556	0.0169556	0.0669241	0.0669241	0.0757807	0.0757807	0.0334861	0.0334861
	Average Migration
	Condition	E1	E2	E3	E4	Mean	SD	n		Cre active vs:	F-test	T-test
	Cre Inactive	61.2197	67.2397	64.6167	71.4249	66.1253	4.30767	17901		Ras KD	0.609942	0.00220496
	Cre Active	45.3651	51.9364	45.1993	47.8464	47.5868	3.14234	16830		Erk KD	0.191215	0.0112707
	Cre Active+HNRas shRNA	58.5919	59.4892	55.6358		57.9056	2.01628	8629		Siah2 KD	0.126311	0.00992831
	Cre Active+Erk1/2 shRNA	61.8674	48.9026	63.8578	64.9176	59.8863	7.43086	12395		SiahdR	0.931834	0.00201028
	Cre Active+Siah2 shRNA	49.1598	66.9398	67.4121	65.4077	62.2299	8.75526	14920
	Cre Active+Siah2 dR	56.7147	62.9491	59.2411		59.635	3.13582	12053
	EdU
	Condition	E1	E2	E3	E4	Mean	SD			Cre active vs:	F-test	T-test
	Cre Inactive	9.04003	7.46709	8.35222	9.57495	8.60857	0.910813			Ras KD	0.702208	0.00845542
	Cre Active	22.5142	23.4243	19.9176	19.939	21.4488	1.79461			Erk KD	0.26824	0.000181017
	Cre Active+HNRas shRNA	14.3675	15.4639	18.6205		16.1506	2.20812			Siah2 KD	0.675592	0.000170599
	Cre Active+Erk1/2 shRNA	14.6262	14.857	14.589	12.9582	14.2576	0.874328			SiahdR	0.67436	0.00176812
	Cre Active+Siah2 shRNA		10.352	10.0564	12.3297	10.9127	1.23604
	Cre Active+Siah2 dR		15.4001	11.0224	14.2362	13.5529	2.26743

## Sheet: Fig 4
A)
		AC3 analysis				Arl13b analysis				AC3			Arl13b
										F-test	T-test		F-test	T-test
		Cerebellum	Percent volume			Cerebellum	Percent volume			0.334605	0.00203644		0.909234	0.00617695
			oEGL	iEGL			oEGL	iEGL
		1	0.358293	0.101511		1	0.86901	0.282107
		2	0.312565	0.0739633		2	1.18327	0.517615
		3	0.237422	0.0468008		3	1.18004	0.599584
		Mean	0.30276	0.0740918		Mean	1.07744	0.466435
		Std Dev	0.061029	0.0273554		Std Dev	0.180515	0.16481
		n	15	15		n	14	14
		n= total number of confocal images analyzed. Each confocal image represents an area of a folium
D)	n= total number of primary cilia that were manually segmented							From Prism8
								Table Analyzed	Fig 4D
		Ciliary volume (nm^3)
		oEGL	iEGL					Column D	iEGL
	n	45	9					vs.	vs.
		79403000	22717000					Column C	oEGL
		39982000	23974000
		70715000	72466000					Mann Whitney test
		83167000	125000000					P value	0.0497
		76476000	52664000					Exact or approximate P value?	Exact
		19084000	102719					P value summary	*
		87375000	33052					Significantly different (P < 0.05)?	Yes
		21231000	52318					One- or two-tailed P value?	Two-tailed
		30084000	28967					Sum of ranks in column A,B	1322 , 163
		94534000						Mann-Whitney U	118
		79426000
		109000000						Difference between medians
		80382000						Median of column A	79403000, n=45
		136000000						Median of column B	22717000, n=9
		112000000						Difference: Actual	-56686000
		139000000						Difference: Hodges-Lehmann	-27718000
		124000000
		89065000
		117000000
		94324000
		141000000
		92673000
		58528000
		96789000
		107000000
		157000000
		113000000
		65548000
		85939000
		91978000
		124000000
		123964
		119595
		154089
		129992
		196131
		129563
		105836
		116504
		128348
		95932
		75547
		73158
		73613
		42276

## Sheet: Fig 5
B	Condition	%
	Ctrl shRNA	78.2609										Ctrl vs ShhN						ShhN vs RasKD
	Ctrl shRNA+ShhN	31.4286
	Ras shRNA+ShhN	48.2759					Frequency (%)					Observation						Observation							Observation
	Siah2 shRNA+ShhN	43.8596										Ctrl	19.5652	2.17391	78.2609	100		ShhN	43.0556	26.3889	30.5556	100			ShhN	43.0556	26.3889	30.5556	100
							Ctrl	19.5652	2.17391	78.2609		ShhN	43.0556	26.3889	30.5556	100		RasKD	27.5862	24.1379	48.2759	100			Siah2	28.8136	25.4237	45.7627	100
		Control shRNA		HN Ras shR	Siah2 shR		ShhN	43.0556	26.3889	30.5556		Sum	62.6208	28.5628	108.816	200			70.6418	50.5268	78.8314	200				71.8691	51.8126	76.3183	200
		Control	ShhN	ShhN	ShhN		RasKD	27.5862	24.1379	48.2759
	Timelapse data criteria						Siah2 KD	28.8136	25.4237	45.7627
	1 cell regrows primary cilium	9	31	16	17							Expected						Expected							Expected
	Both cells regrow primary cilia	1	19	14	15							Ctrl	31.3104	14.2814	54.4082			ShhN	35.3209	25.2634	39.4157				ShhN	35.9346	25.9063	38.1591
	Primary cilium is lost	36	22	28	27							ShhN	31.3104	14.2814	54.4082			RasKD	35.3209	25.2634	39.4157				RasKD	35.9346	25.9063	38.1591
	n	46	72	58	59
	n= total number of events analyzed											χ2	50.2548					χ2	7.47111						χ2	5.87043
												df	2	df = (row-1)*(column -1)				df	2						df	2
												p(chisq.test)	1.22268e-11					p(chisq.test)	0.02386						p(chisq.test)	0.0531193
												alpha	0.05	Reject null hypo				alpha	0.05						alpha	0.05
C		% Ciliated							T-Test
		E1	E2	E3	Mean	SD	n(total cells counted)
	Control	3.82636	1.4199	3.1457	2.79732	1.24048	1470		Siah2 Vs:-		F-test to Siah2
	Siah2	10.3225	7.93565	7.3553	8.53783	1.5726	1637		Par3	0.0199707	0.0158526
	Siah2+Par3	4.24356	4.29042	4.02692	4.18697	0.140567	1085		Par3 NxN	0.0477564	0.914704
	Siah2+Par3NxN	6.46429	3.64957	6.74837	5.62074	1.71298	1216		Dbn	0.0332389	0.125907
	Siah2+Dbn	6.61106	5.79751	6.1589	6.18916	0.407615	1209		Dbn 2xNxN	0.0114579	0.524382
	Siah2+Dbn 2xNxN	5.80734	4.3673	4.04749	4.74071	0.937468	1371		PifoS	0.024482	0.977223
	Siah2+PifoS	3.85608	4.36701	6.737	4.9867	1.53718	1291		Pifos 2xNxN	0.0152712	0.606924
	Siah2+PifoS NxN	4.60413	4.16647	6.14277	4.97112	1.038	1177
D		Condition	E1	E2	E3	Mean	SD			T-test
	PifoS +	LacZ	1	1	1	1	0		PifoS vs LacZ	0.00190816
		Siah2	0.38917	0.505659	0.420699	0.438509	0.060252		PifoS 2NxN vs LacZ	0.235054
		Siah2 dR	1.28253	1.40289	1.29642	1.32728	0.0658461
	PifoS 2NxN +	LacZ	1	1	1	1	0
		Siah2	1.257	1.32786	0.828585	1.13781	0.270133
		Siah2 dR	4.01418	3.10398	2.7104	3.27619	0.668729
E
			E1	E2	E3	E4
		Ctrl	ShhN				Mean	SD
	Empty	1	4.35376	5.10762	8.22404	6.30816	5.9984	1.46183
	Siah2 KD	1	3.65242	2.8486	4.12857	5.65291	4.07063	1.02167
	Siah2 myc	1	6.56966	12.7874	11.9725	11.2984	10.657	2.418
		T-test	F-test
	Ctrl vs Siah2 KD	0.0551712	0.571197
	Ctrl vs Siah2 myc	0.014482	0.4304

## Sheet: Fig 6
B)	(B and C) Experiments performed using ItgB1 Fl/Fl CGNs.
	Cre Inactive CGNs on Glia	E1	E2	E3				F-test	T-test
	Total (n)	102	93	105			Glia vs Pia	0.00582728	0.0449102
	Ciliated	1	1	2	Mean	Std Dev
	% Ciliated	0.980392	1.07527	1.90476	1.32014	0.508514
	Cre Inactive CGNs on Pia	E1	E2	E3
	Total (n)	173	177	175
	Ciliated	50	25	20	Mean	Std Dev
	% Ciliated	28.9017	14.1243	11.4286	18.1515	9.40701
C)	Cre Active CGNs on pia	E1	E2	E3				F-test	T-test
	Total (n)	91	169	124			Cre Active vs Inactive	0.185191	0.0414655
	Ciliated	7	3	7	Mean	Std Dev
	% Ciliated	7.69231	1.77515	5.64516	5.03754	3.00501
	Cre Inactive CGNs on pia	E1	E2	E3
	Total (n)	173	177	175
	Ciliated	50	25	20	Mean	Std Dev
	% Ciliated	28.9017	14.1243	11.4286	18.1515	9.40701
D)			% Ciliated
	Condition		E1	E2	E3	Mean	SD	n			F-test	T-test
	ShhN-	Cre inactive	23.4125	16.7769	18.3358	19.5084	3.46976	561		ShhN+ Cre inactive vs active	0.384863	0.0270285
		Cre active	20.0887	15.6881	18.4015	18.0594	2.22013	611
	ShhN+	Cre inactive	43.1949	50.2503	40.2371	44.5608	5.14443	791
		Cre active	33.5748	31.0575	14.1932	26.2752	10.5387	848
	n= total number of cells counted
E)	Distribution
		LacZ + Control shRNA		ItgB1V737N+ Control shRNA		ItgB1V737N+ HN Ras shRNA		ItgB1V737N+ Siah2 shRNA
		<50um	>50um	<50um	>50um	<50um	>50um	<50um	>50um
	E1	0.489108	0.510892	0.625676	0.374324	0.545688	0.454312	0.52677	0.47323
	E2	0.54517	0.45483	0.659954	0.340046	0.553382	0.446618	0.525051	0.474949
	E3	0.534175	0.465825	0.726884	0.273116	0.54402	0.45598	0.576245	0.423755
	Mean	0.522818	0.477182	0.670838	0.329162	0.547697	0.452303	0.542689	0.457311
	Std Dev	0.0297062	0.0297062	0.0514743	0.0514743	0.00499382	0.00499382	0.0290733	0.0290733
	Average migration
		E1	E2	E3	Mean	Std Dev	n			F-test	T-test
	LacZ + Control shRNA	63.8518	60.9117	59.6751	61.4795	2.14545	7706		ItgB1 vs Ras KD	0.290175	0.0024762
	ItgB1V737N+ Control shRNA	47.3327	43.9028	39.588	43.6078	3.88081	7878		ItgB1 vs Siah2 KD	0.878763	0.00624156
	ItgB1V737N+ HN Ras shRNA	55.5129	58.6888	57.4225	57.2081	1.59873	8348
	ItgB1V737N+ Siah2 shRNA	58.6071	62.3627	53.6241	58.1979	4.38364	7461
	n= total number of cells counted
F	Control
	Ras	E1	E2	E3	Mean	SD
	H	1.43057	1.17387	1.52593	1.37679	0.182085
	N	1.78364	1.42594	1.53223	1.5806	0.183688
	K	1.44668	1.352	1.48834	1.429	0.0698688
	Anti ItgB1
	Ras	E1	E2	E3	Mean	SD
	H	1.06741	1.00971	0.839021	0.972047	0.118761
	N	0.957432	1.01233	0.805956	0.925239	0.106886
	K	0.959633	1.12898	0.829844	0.97282	0.150005
	T-test	Ctrl vs ItgB1 blocking	F-test
	H	0.0160673	0.596889
	N	0.00296026	0.505899
	K	0.00440434	0.356545
G)		%Ciliated
	Condition	E1	E2	E3	Mean	SD	n			F-test	T-test
	Control	8.125	11.8417	19.0641	13.0103	5.5624	1070		ShhN+ Cre inactive vs active	0.252048	0.00423258
	ShhN	47.9788	43.1611	54.2346	48.4582	5.55229	2397
	Control+FTA	6.98057	14.27	15.0997	12.1167	4.46736	1801
	ShhN+FTA	29.4639	33.1207	33.1108	31.8985	2.10838	2175
	n= total number of cells counted

## Sheet: S2
Primary cilia analysis in IFT88 knockdown CGNs.
						% ciliated
A			E1	E2	E3	Mean	SD			T-test	F-test
	ShhN-	Control shRNA	10.3741	4.20797	3.27584	5.95263	3.85735		ShhN+ Ctrl vs IFT88KD	0.0120552	0.586435
		IFT88 shRNA	7.47563	6.41929	2.56834	5.48776	2.58287
	ShhN+	Control shRNA	25.5558	25.2793	17.7675	22.8675	4.4189
		IFT88 shRNA	12.6094	14.7197	9.08608	12.1384	2.84621
		Total (n)	E1	E2	E3	SUM
	ShhN-	Control shRNA	204	330	173	707
		IFT88 shRNA	187	260	159	606
	ShhN+	Control shRNA	207	256	262	725
		IFT88 shRNA	199	338	282	819
B	Effect of inhibiting Gli transcription factors on Siah2.
		%Siah2+								T-test	F-test
		E1	E2	E3	Mean	SD	n		ShhN vs G58	0.0019358	0.480756
	Control	6.08139	6.19943	6.57311	6.28464	0.256695	24		ShhN vs G61	0.00304502	0.807823
	ShhN	33.5613	24.0907	27.6725	28.4415	4.78192	24
	ShhN+G58	11.3259	10.5927	6.34357	9.42072	2.68999	24
	ShhN+G61	8.45231	13.8434	6.17935	9.49168	3.93631	24
	n= total number of confocal images sampled. 9 separate fields, each representing 1 confocal image, were sampled in each condition.
C	qPCR analysis
	Gli1						Siah2
		24 hours						24 hours
		Control	SAG+					Control	SAG+
	E1	3.02931	21.7623				E1	3.31912	3.15727
	E2	3.86917	25.1301				E2	2.66419	4.16475
	E3	3.79067	28.4955				E3	1.78564	4.17574
	Mean	3.56305	25.1293				Mean	2.58965	3.83259
	SD	0.463899	3.36659				SD	0.628254	0.477542
		T-test	F-test					T-test	F-test
	24H Crtrl vs SAG	0.000194664	0.0372674				24H Crtrl vs SAG	0.0449326	0.732386

## Sheet: S3
Effect of MAPK pathway inhibitors on Siah2
A		E1	E2	E3	E4	Mean	SD	n
	Control	7.09711		22.5008	17.3174	15.6384	7.83789	18			SAG vs:-	T-test	F-test
	SAG	68.9644	58.2525	45.6067	49.4309	55.5636	10.3853	24			FTA	0.00335428	0.975041
	FTA 15uM	10.1814	31.7127	26.7976	33.3461	25.5095	10.5909	24			Sor	0.00800767	0.544259
	Sorafenib 100nM	13.7273	46.9762	15.8027	23.2619	24.942	15.2493	24			Tram	0.00249201	0.820223
	Trametinib 50nM	24.1878	38.3386	24.161	16.8122	25.8749	9.0048	24			FR	0.0127954	0.0411915
	FR180204 20uM	34.0296	32.7753	34.7921	38.5089	35.0265	2.46603	24
	n= total number of confocal images sampled. 6 total fields were sampled, each representing 1 confocal image, in every experiment

## Sheet: S4
			Ctrl			ShhN			Mean		SD
		15'	E1	E2	E3	E1	E2	E3	Ctrl	ShhN	Ctrl	ShhN
	H-Ras		1	1	1	1.2326	1.84463	2.02852	1	1.70191	0	0.41671
	N-Ras		1	1	1	1.26564	1.8969	2.23112	1	1.79789	0	0.490296
	K-Ras	30'	1	1	1	1.20526	1.44244	1.72674	1	1.45815	0	0.261094
	H-Ras		1	1	1	1.70329	1.41646	1.81393	1	1.64456	0	0.205138
	N-Ras		1	1	1	1.30504	1.43038	1.90216	1	1.54586	0	0.314864
	K-Ras		1	1	1	1.52415	1.95171	1.49185	1	1.6559	0	0.0228384
	Stimulated vs Non stimulated
		T-test
15'	H-Ras	0.0216758
	N-Ras	0.0239466
	K-Ras	0.0192151
30'	H-Ras	0.00276735
	N-Ras	0.0199171
	K-Ras	0.00572921

## Sheet: S5
Effect of SAG stimulation of primary cilia
		%Arl13b+
		E1	E2	E3	Mean	SD	n
	Control	8.40993	7.71978	8.71386	8.28119	0.415918	690
	SAG	41.7881	37.1246	24.8223	34.5783	7.15645	566
	n=total number of cells counted
		F-test	T-test
	Ctrl vs SAG	0.00673264	0.0173546

[truncated: 7 more sheets: S6, S7, S8, S9, S10, S11, S12]
